# Supplementary material for: Distinct Response of Circulating microRNAs to the Treatment of Pancreatic Cancer Xenografts with FGFR and ALK Kinase Inhibitors
Source: Cancers (Basel). 2022 Mar 16;14(6):1517. doi: 10.3390/cancers14061517 (PMC8945909; doi:10.3390/cancers14061517)
Supplement: Supplementary file 1 [file cancers-14-01517-s001.zip]

Archive with 2 entries (2 files):
- Peran et al Supplementary Materials-IPedits.pdf
- western.pdf
